# Supplementary material for: SNARE mimicry by the CD225 domain of IFITM3 enables regulation of homotypic late endosome fusion
Source: EMBO J. 2024 Dec 9;44(2):534–62. doi: 10.1038/s44318-024-00334-8 (PMC11730294; doi:10.1038/s44318-024-00334-8)
Supplement: Supplementary file 3 — Source data Fig. 1 [file 44318_2024_334_MOESM3_ESM.zip › Figure 1/Figure 1C.xlsx]

## Sheet: Immunoblot quantification
WT	R295Q	G305W	A320V
100	15	0	0
100	44	1	4
100	29	3	2
