# Supplementary material for: SNARE mimicry by the CD225 domain of IFITM3 enables regulation of homotypic late endosome fusion
Source: EMBO J. 2024 Dec 9;44(2):534–62. doi: 10.1038/s44318-024-00334-8 (PMC11730294; doi:10.1038/s44318-024-00334-8)
Supplement: Supplementary file 4 — Source data Fig. 2 [file 44318_2024_334_MOESM4_ESM.zip]

Archive with 9 entries (8 files):
- Figure 2/
- Figure 2/Figure 2B.xlsx
- __MACOSX/Figure 2/._Figure 2B.xlsx
- Figure 2/Figure 2E Blots.pdf
- __MACOSX/Figure 2/._Figure 2E Blots.pdf
- Figure 2/Figure 2E.xlsx
- __MACOSX/Figure 2/._Figure 2E.xlsx
- Figure 2/Figure 2D Blots.pdf
- __MACOSX/Figure 2/._Figure 2D Blots.pdf
