# Supplementary material for: SNARE mimicry by the CD225 domain of IFITM3 enables regulation of homotypic late endosome fusion
Source: EMBO J. 2024 Dec 9;44(2):534–62. doi: 10.1038/s44318-024-00334-8 (PMC11730294; doi:10.1038/s44318-024-00334-8)
Supplement: Supplementary file 4 — Source data Fig. 2 [file 44318_2024_334_MOESM4_ESM.zip › Figure 2/Figure 2B.xlsx]

## Sheet: Influenza Infection %
EV			WT			F75/78A			R85Q			G95L
100	100	100	17	26	21	88	74	97	68	90	82	89	83	92
