# Supplementary material for: SNARE mimicry by the CD225 domain of IFITM3 enables regulation of homotypic late endosome fusion
Source: EMBO J. 2024 Dec 9;44(2):534–62. doi: 10.1038/s44318-024-00334-8 (PMC11730294; doi:10.1038/s44318-024-00334-8)
Supplement: Supplementary file 4 — Source data Fig. 2 [file 44318_2024_334_MOESM4_ESM.zip › Figure 2/Figure 2E.xlsx]

## Sheet: Immunoblotting co-IP quantif
WT	F7578A	R85Q
100	22	46
100	35	29
100	31	35
