# Supplementary material for: SNARE mimicry by the CD225 domain of IFITM3 enables regulation of homotypic late endosome fusion
Source: EMBO J. 2024 Dec 9;44(2):534–62. doi: 10.1038/s44318-024-00334-8 (PMC11730294; doi:10.1038/s44318-024-00334-8)
Supplement: Supplementary file 5 — Source data Fig. 3 [file 44318_2024_334_MOESM5_ESM.zip]

Archive with 11 entries (10 files):
- Figure 3/
- Figure 3/Figure 3A.xlsx
- __MACOSX/Figure 3/._Figure 3A.xlsx
- Figure 3/.DS_Store
- __MACOSX/Figure 3/._.DS_Store
- Figure 3/Figure 3B Images.pdf
- __MACOSX/Figure 3/._Figure 3B Images.pdf
- Figure 3/Figure 3A Blots.pdf
- __MACOSX/Figure 3/._Figure 3A Blots.pdf
- Figure 3/Figure 3B.xlsx
- __MACOSX/Figure 3/._Figure 3B.xlsx
