# Supplementary material for: SNARE mimicry by the CD225 domain of IFITM3 enables regulation of homotypic late endosome fusion
Source: EMBO J. 2024 Dec 9;44(2):534–62. doi: 10.1038/s44318-024-00334-8 (PMC11730294; doi:10.1038/s44318-024-00334-8)
Supplement: Supplementary file 5 — Source data Fig. 3 [file 44318_2024_334_MOESM5_ESM.zip › Figure 3/Figure 3A.xlsx]

## Sheet: Immunoblotting co-IP Quantif
STX7 IFITM3 WT	STX7 F7578A	STX7 G95L
100	25	9
100	40	23
100	24	16
STX8 IFITM3 WT	STX8 F7578A	STX8 G95L
6	4	0
9	7	1
22	1	2
