# Supplementary material for: SNARE mimicry by the CD225 domain of IFITM3 enables regulation of homotypic late endosome fusion
Source: EMBO J. 2024 Dec 9;44(2):534–62. doi: 10.1038/s44318-024-00334-8 (PMC11730294; doi:10.1038/s44318-024-00334-8)
Supplement: Supplementary file 5 — Source data Fig. 3 [file 44318_2024_334_MOESM5_ESM.zip › Figure 3/Figure 3B.xlsx]

## Sheet: PCC Quantification
WT				G95L
0.54	0.41	0.7	0.67	0.24	0.07	0.02	0.29
