# Supplementary material for: SNARE mimicry by the CD225 domain of IFITM3 enables regulation of homotypic late endosome fusion
Source: EMBO J. 2024 Dec 9;44(2):534–62. doi: 10.1038/s44318-024-00334-8 (PMC11730294; doi:10.1038/s44318-024-00334-8)
Supplement: Supplementary file 6 — Source data Fig. 4 [file 44318_2024_334_MOESM6_ESM.zip]

Archive with 13 entries (12 files):
- Figure 4/
- Figure 4/Figure 4B Blots.pdf
- __MACOSX/Figure 4/._Figure 4B Blots.pdf
- Figure 4/Figure 4D Blots.pdf
- __MACOSX/Figure 4/._Figure 4D Blots.pdf
- Figure 4/Figure 4C Blots.pdf
- __MACOSX/Figure 4/._Figure 4C Blots.pdf
- Figure 4/Figure 4E Blots.pdf
- __MACOSX/Figure 4/._Figure 4E Blots.pdf
- Figure 4/Figure 4F Blots.pdf
- __MACOSX/Figure 4/._Figure 4F Blots.pdf
- Figure 4/Figure 4A Blots.pdf
- __MACOSX/Figure 4/._Figure 4A Blots.pdf
