# Supplementary material for: SNARE mimicry by the CD225 domain of IFITM3 enables regulation of homotypic late endosome fusion
Source: EMBO J. 2024 Dec 9;44(2):534–62. doi: 10.1038/s44318-024-00334-8 (PMC11730294; doi:10.1038/s44318-024-00334-8)
Supplement: Supplementary file 7 — Source data Fig. 5 [file 44318_2024_334_MOESM7_ESM.zip]

Archive with 19 entries (18 files):
- Figure 5/
- Figure 5/.DS_Store
- __MACOSX/Figure 5/._.DS_Store
- Figure 5/Figure 5A.xlsx
- __MACOSX/Figure 5/._Figure 5A.xlsx
- Figure 5/Figure 5B Images.pdf
- __MACOSX/Figure 5/._Figure 5B Images.pdf
- Figure 5/Figure 5A Blots.pdf
- __MACOSX/Figure 5/._Figure 5A Blots.pdf
- Figure 5/Figure 5D Blots.pdf
- __MACOSX/Figure 5/._Figure 5D Blots.pdf
- Figure 5/Figure 5D.xlsx
- __MACOSX/Figure 5/._Figure 5D.xlsx
- Figure 5/Figure 5B.xlsx
- __MACOSX/Figure 5/._Figure 5B.xlsx
- Figure 5/Figure 5C.xlsx
- __MACOSX/Figure 5/._Figure 5C.xlsx
- Figure 5/Figure 5C Blots.pdf
- __MACOSX/Figure 5/._Figure 5C Blots.pdf
