# Supplementary material for: SNARE mimicry by the CD225 domain of IFITM3 enables regulation of homotypic late endosome fusion
Source: EMBO J. 2024 Dec 9;44(2):534–62. doi: 10.1038/s44318-024-00334-8 (PMC11730294; doi:10.1038/s44318-024-00334-8)
Supplement: Supplementary file 7 — Source data Fig. 5 [file 44318_2024_334_MOESM7_ESM.zip › Figure 5/Figure 5A.xlsx]

## Sheet: Sheet1
Empty Vector	IFITM3 WT	IFITM3 G95L
100	29	135
100	42	113
100	25	94
