# Supplementary material for: SNARE mimicry by the CD225 domain of IFITM3 enables regulation of homotypic late endosome fusion
Source: EMBO J. 2024 Dec 9;44(2):534–62. doi: 10.1038/s44318-024-00334-8 (PMC11730294; doi:10.1038/s44318-024-00334-8)
Supplement: Supplementary file 7 — Source data Fig. 5 [file 44318_2024_334_MOESM7_ESM.zip › Figure 5/Figure 5B.xlsx]

## Sheet: PCC Quantification
Empty Vector			WT			G95L
0.71	0.64	0.72	0.2	0.3	0.06	0.72	0.34	0.39
