# Supplementary material for: SNARE mimicry by the CD225 domain of IFITM3 enables regulation of homotypic late endosome fusion
Source: EMBO J. 2024 Dec 9;44(2):534–62. doi: 10.1038/s44318-024-00334-8 (PMC11730294; doi:10.1038/s44318-024-00334-8)
Supplement: Supplementary file 8 — Source data Fig. 6 [file 44318_2024_334_MOESM8_ESM.zip › Figure 6/Figure 6B.xlsx]

## Sheet: PCC Quantification
Empty Vector			WT			G95L
0.3	0.34	0.19	0.73	0.37	0.66	0.1	0.25	0.43
