# Supplementary material for: SNARE mimicry by the CD225 domain of IFITM3 enables regulation of homotypic late endosome fusion
Source: EMBO J. 2024 Dec 9;44(2):534–62. doi: 10.1038/s44318-024-00334-8 (PMC11730294; doi:10.1038/s44318-024-00334-8)
Supplement: Supplementary file 9 — Source data Fig. 7 [file 44318_2024_334_MOESM9_ESM.zip]

Archive with 7 entries (6 files):
- Figure 7/
- Figure 7/Figure 7D.xlsx
- __MACOSX/Figure 7/._Figure 7D.xlsx
- Figure 7/Figure 7B.xlsx
- __MACOSX/Figure 7/._Figure 7B.xlsx
- Figure 7/Figure 7C.xlsx
- __MACOSX/Figure 7/._Figure 7C.xlsx
