# Supplementary material for: SNARE mimicry by the CD225 domain of IFITM3 enables regulation of homotypic late endosome fusion
Source: EMBO J. 2024 Dec 9;44(2):534–62. doi: 10.1038/s44318-024-00334-8 (PMC11730294; doi:10.1038/s44318-024-00334-8)
Supplement: Supplementary file 9 — Source data Fig. 7 [file 44318_2024_334_MOESM9_ESM.zip › Figure 7/Figure 7D.xlsx]

## Sheet: PCC NP - Lysotracker Quant
293T IFITM3 G95L			293T IFITM3 WT
0.024	0.003	0.041	0.463	0.183	0.52
