# Supplementary material for: SNARE mimicry by the CD225 domain of IFITM3 enables regulation of homotypic late endosome fusion
Source: EMBO J. 2024 Dec 9;44(2):534–62. doi: 10.1038/s44318-024-00334-8 (PMC11730294; doi:10.1038/s44318-024-00334-8)
Supplement: Supplementary file 9 — Source data Fig. 7 [file 44318_2024_334_MOESM9_ESM.zip › Figure 7/Figure 7B.xlsx]

## Sheet: %NP+ nuclei
Empty Vector				WT				G95L
10.71	10.91	22.22	18	2	0	0	3.33	23.81	31.82	28.57	22.22
