# Supplementary material for: SNARE mimicry by the CD225 domain of IFITM3 enables regulation of homotypic late endosome fusion
Source: EMBO J. 2024 Dec 9;44(2):534–62. doi: 10.1038/s44318-024-00334-8 (PMC11730294; doi:10.1038/s44318-024-00334-8)
Supplement: Supplementary file 9 — Source data Fig. 7 [file 44318_2024_334_MOESM9_ESM.zip › Figure 7/Figure 7C.xlsx]

## Sheet: Sheet1
Empty Vector						WT						G95L
1680000	1550000	773000	1670000	931000		6180000	4100000	6000000	3700000	2660000		71900	1090000	1280000	1050000	755000
